# Supplementary material for: Identification and Validation of a Macrophage Phagocytosis-Related Gene Signature for Prognostic Prediction in Colorectal Cancer (CRC)
Source: Curr Issues Mol Biol. 2025 Sep 29;47(10):804. doi: 10.3390/cimb47100804 (PMC12562277; doi:10.3390/cimb47100804)
Supplement: Supplementary file 1 [file cimb-47-00804-s001.zip]

Archive with 4 entries (4 files):
- Supplementary Figures.pdf
- Supplementary Table S1.pdf
- Supplementary Table S2.csv
- Supplementary Table S3.csv
