# Supplementary material for: Identification and Validation of a Macrophage Phagocytosis-Related Gene Signature for Prognostic Prediction in Colorectal Cancer (CRC)
Source: Curr Issues Mol Biol. 2025 Sep 29;47(10):804. doi: 10.3390/cimb47100804 (PMC12562277; doi:10.3390/cimb47100804)
Supplement: Supplementary file 1 [file cimb-47-00804-s001.zip › Supplementary Table S2.csv]

	baseMean	log2FoldChange	lfcSE	stat	pvalue	padj	TCGA.DM.A288.01A	TCGA.QL.A97D.01A	TCGA.CM.6164.01A	TCGA.G4.6299.01A	TCGA.AA.3542.01A	TCGA.AZ.4615.01A	TCGA.AA.3549.01A	TCGA.AY.4071.01A	TCGA.CM.4752.01A	TCGA.AA.3688.01A	TCGA.AA.3854.01A	TCGA.A6.3809.01A	TCGA.CM.6165.01A	TCGA.CM.4751.01A	TCGA.A6.5659.01A	TCGA.AA.3494.01A	TCGA.CM.4750.01A	TCGA.CM.6161.01A	TCGA.NH.A50U.01A	TCGA.DM.A0XF.01A	TCGA.AA.3529.01A	TCGA.AA.3949.01A	TCGA.AA.3848.01A	TCGA.CA.6715.01A	TCGA.AA.3818.01A	TCGA.AA.3710.01A	TCGA.AA.3950.01A	TCGA.AA.A00N.01A	TCGA.A6.6138.01A	TCGA.D5.6538.01A	TCGA.CM.5341.01A	TCGA.AA.3715.01A	TCGA.AA.3506.01A	TCGA.AA.3673.01A	TCGA.AU.3779.01A	TCGA.CK.5916.01A	TCGA.QG.A5Z1.01A	TCGA.AD.6890.01A	TCGA.A6.2685.01A	TCGA.AA.A00W.01A	TCGA.AA.A00Z.01A	TCGA.A6.2686.01A	TCGA.CA.5255.01A
APPL2	2193.437468	-1.548974287	0.078579728	-19.71213597	1.70E-86	3.44E-84	1847.542085	1520.778617	1907.245919	1326.978108	2804.709041	1183.245609	2216.468159	2129.152982	1899.468865	1866.734179	2470.747169	1345.568014	2165.933579	1965.320996	2346.573575	3006.915479	1793.195022	2415.40875	1324.255607	1661.256527	3141.154527	1049.507041	900.8467838	2376.399411	2943.891459	1979.048862	1223.406785	1305.303331	1395.563837	2675.663024	1697.153528	663.0485761	1274.818345	1943.822332	1819.90218	1342.084329	1966.279847	1426.300262	1215.156404	1736.553189	2145.229582	1638.639887	1966.36492
CNN2	6673.410345	1.376997287	0.077019248	17.87861245	1.73E-71	1.76E-69	10458.48103	12263.15603	4576.840566	6850.673917	6324.789214	3395.612501	9064.117604	5538.622926	5639.000593	9160.966234	5141.044588	4328.442239	5911.950307	7366.981124	5711.906521	4984.94759	3363.186445	7172.032808	6208.752348	9905.652377	6091.936052	5367.68079	4637.457739	6326.402972	6085.013057	6155.189162	4411.960477	5152.428957	6479.438569	9146.923419	3149.563875	8187.67223	4951.695885	9718.044799	7202.039118	5426.98531	12254.59672	9352.038745	4874.606324	7234.827572	7353.226699	4606.742324	11033.4394
LYAR	1078.93292	1.627064372	0.102305585	15.90396435	5.95E-57	4.02E-55	1128.598325	1115.037286	1164.684179	1014.361193	1146.864831	655.5161162	669.2630824	345.4415875	874.3345058	1523.864636	706.3028571	2249.701262	888.7111205	1160.167883	1110.354251	1156.152102	1825.351473	1262.556792	1348.332981	2174.647757	1510.869367	717.3398291	659.7751092	1785.592273	1146.317448	788.8419324	955.3718928	759.8273066	844.2057519	1772.674329	505.5350933	280.8623995	668.8086389	1016.719365	1006.41585	1153.183232	808.645599	2503.302501	439.2271951	1251.745156	1828.614373	476.9346701	1322.913459
HSPD1	23141.85433	1.558739507	0.099884436	15.60542935	6.69E-55	2.71E-53	22749.14209	26796.20939	27781.4827	22488.6925	17653.39132	18467.60582	16001.20087	9312.796999	16032.00466	23552.59783	12108.23653	54037.05882	14997.77101	18226.35634	34047.12514	24558.26533	35190.50654	41101.89907	29305.91034	56337.42251	30843.88759	16325.66508	9985.442519	50102.57772	21544.41429	15465.74605	19419.26063	12361.99037	18625.01348	54008.04881	20915.51144	5078.632123	11266.12862	25203.54488	20733.62509	35289.04359	17374.92312	37739.78019	8969.788263	20971.59565	23759.06377	25570.68344	31267.57134
RAB27A	931.0599888	-1.462100949	0.093644769	-15.61326884	5.91E-55	2.71E-53	884.8538589	631.1531809	694.7431819	488.9495911	215.7468493	1043.75334	481.4520615	644.6530741	810.3588102	888.9210374	1522.883484	762.0916185	602.9805598	750.2305733	728.3973735	529.0085877	378.3111862	1358.944855	399.6844195	577.4305971	1408.760212	1484.151371	393.327469	768.3001528	700.2331753	1020.772571	904.9494874	788.6207625	525.8504161	681.2854642	704.8068629	366.1876855	477.2718926	684.9253223	782.3258915	874.2642835	627.3029884	678.8440752	703.6955592	638.8440303	919.1533374	739.1628561	747.6924923
MIR17HG	146.9165597	3.311125701	0.217923728	15.19396594	3.88E-52	1.31E-50	153.6204616	370.4268074	195.6713392	52.00319612	64.34555155	36.09240521	292.150477	86.03935451	173.6483165	233.6592441	27.56944238	222.8437545	38.37149017	124.5665858	180.6973809	82.80134416	49.1804542	129.997058	123.0621372	222.7924205	76.14920064	19.43531557	50.75193148	131.0814138	29.12122846	18.05448085	6.634527033	145.5669156	31.8845868	201.7213944	41.45922723	14.22088099	9.419839985	88.54953544	58.34294784	36.82548464	53.69056145	195.4405607	27.96141295	121.6073662	185.7691279	22.32947435	56.85874466
SLC11A1	295.336748	2.505080315	0.176946464	14.15727819	1.68E-45	4.88E-44	575.5646628	63.86669092	202.2670023	426.7848509	185.4665898	292.6411233	389.0371147	74.48182928	194.9735483	91.43187814	158.8525013	591.9818822	139.781857	192.5119962	83.49465188	165.6026883	107.8186881	50.09642722	479.9423351	129.1550264	121.1464556	427.5769425	279.1356231	124.8095758	88.68737759	833.2837314	923.5261631	876.6007664	163.8377229	100.8606972	333.0112123	1676.286347	222.936213	65.07857424	124.6417522	159.5771001	208.1878913	182.9656313	962.338629	53.50724112	87.23072095	803.288526	105.1886776
TLR3	367.6537348	-1.83159944	0.131238717	-13.95624313	2.88E-44	7.31E-43	47.11027489	208.1302751	277.5674896	209.2082603	34.065292	567.7237792	125.2073473	211.8879626	204.1129334	257.7871009	382.0337015	346.1733133	467.995139	449.5721322	277.2770156	236.1371667	208.0711524	225.1168565	67.41664907	272.3018473	311.5194572	763.2778477	123.707833	469.133481	432.8473503	509.6918824	355.610649	572.6698437	293.8287306	195.0607824	222.0074749	296.8608907	194.676693	286.9858438	257.2393609	371.6646135	359.9459069	213.1133774	149.1275357	261.0504794	419.9997675	143.7102067	601.7550477
C2	1967.926208	1.914386955	0.139738042	13.6998267	1.02E-42	2.30E-41	308.2650596	3395.453839	1910.54375	1140.483887	1506.442913	3262.948525	5376.463114	3715.102278	3998.480972	2156.268459	326.8948167	1382.141607	532.4044261	2276.171249	1345.260846	1826.229646	3856.882543	1722.302485	1123.075765	3203.044654	680.1508148	1791.582726	1858.78949	2070.333718	1257.507593	956.8874849	1805.918259	516.6825685	3260.566899	523.3338063	774.3513731	638.1620344	1934.207144	2510.325987	4138.371368	742.6472736	432.263806	2143.608703	788.744857	2201.904044	1938.460466	876.0024553	188.5815031
ITGA2	3119.539989	1.550990703	0.114109229	13.59215824	4.46E-42	9.05E-41	3957.263091	2443.464457	2525.039697	4410.110126	632.1004181	1796.816497	2513.090327	2168.962235	790.5568092	2586.760219	2560.019649	6449.710651	3106.035088	3678.677762	6497.005487	6502.972233	1299.498924	5482.705187	3984.537981	2730.552516	2734.448569	1876.391376	1509.869962	4336.975964	3740.754165	1544.352515	2576.8503	2663.394664	3355.730127	5102.98037	516.2342488	3706.317108	1645.332051	2626.613931	3885.109936	2862.840454	3044.473979	4128.162056	1996.910908	2887.769589	2626.613931	862.2612403	3838.912911
CSF2	23.38177514	3.791845369	0.284739539	13.31689088	1.85E-40	3.41E-39	3.072409232	3.005491338	0.549638593	1.195475773	109.7659409	2.926411233	441.2068428	24.39921994	7.616154232	11.42898477	15.75396707	28.91865517	3.426025908	6.228329288	1.869283251	85.86806061	0	5.073055921	2.675263852	3.228875659	17.30663651	60.07279357	31.71995717	2.508735193	1.323692203	40.27538035	65.01836493	52.78800236	21.0928805	0.951516012	40.1218328	382.1861766	43.95925326	8.534894982	52.37605545	4.773673935	0.547862872	6.237464703	6.990353238	12.97145239	4.846151164	21.1843731	16.10997765
PJA2	2499.700047	-1.20442469	0.091020331	-13.23247984	5.70E-40	9.64E-39	158.7411437	1714.632808	1695.085422	1634.813119	461.7739582	2143.108493	1705.204825	1729.776277	1244.479601	1531.483959	2218.683696	3115.55982	3145.776989	2144.24391	3682.488005	1748.028377	1106.56022	3056.516192	1158.924301	1879.205634	1986.801871	2111.382009	894.5027923	2512.498295	2091.433681	1855.445109	1930.647367	2021.940454	2415.870615	3442.58493	2397.948207	1127.004818	913.7244785	2928.535841	2288.634727	2961.7237	1994.768717	1762.083779	2017.881968	1589.002918	1581.460663	1504.09049	1866.862116
PRKCG	80.92019963	3.901229507	0.304280647	12.82115554	1.25E-37	1.95E-36	34.82063796	45.08237006	8.794217492	1453.69854	0	27.31317151	1.490563658	10.27335576	21.32523185	88.89210374	106.3392777	17.86152231	4.111231089	20.94983488	4.984755336	3.06671645	3.783111862	3.170659951	48.15474934	2.152583773	3.461327302	37.10378427	28.54796146	21.95143294	62.21353353	279.15005	22.55739191	23.99454653	101.0496135	24.7394163	0	284.4176198	656.2488523	10.66861873	14.58573696	30.68790387	49.30765847	12.47492941	0	8.107157745	11.30768605	778.0962985	165.8380053
SYT7	2529.019503	2.118828449	0.16560138	12.79475115	1.75E-37	2.54E-36	2280.751787	2174.472983	4322.357897	2667.106449	7467.869012	44.87163891	2684.505148	1196.845946	1951.258714	2925.8201	3012.946203	375.0919685	3245.13174	2024.207019	3469.389714	6466.171635	2345.529354	5124.420612	5355.343179	4280.950979	6386.148872	310.9650491	4072.842501	8524.055001	2532.223184	143.0470406	294.5730003	363.1174708	3098.200772	16522.12402	615.2014363	433.7368702	819.5260787	3291.268878	1221.223976	244.1393241	5040.886285	934.580128	1330.497233	4663.237135	2056.383477	1024.293067	2829.670193
MMP8	16.11773579	4.864425467	0.398552367	12.20523542	2.91E-34	3.94E-33	76.8102308	4.508237006	1.64891578	0.597737886	15.14012978	2.926411233	26.83014584	2.568338941	0	6.349435982	2.625661179	96.11200099	4.111231089	0.566211753	0.623094417	18.4002987	1.891555931	8.877847862	0.53505277	5.381459432	8.653318255	31.80324366	0	5.644654184	0	5.555224876	98.1910001	35.19200157	9.320109987	18.07880422	100.304582	15.99849111	12.55978665	1.066861873	1.988964131	8.183441031	4.930765847	0	31.45658957	1.621431549	0	24.61967685	0
PLCG2	379.1472296	-1.663929939	0.136436937	-12.19559725	3.28E-34	4.16E-33	272.4202852	354.6479778	201.1677251	766.2999704	71.91561643	146.3205617	320.4711865	342.8732486	219.3452419	156.1961251	122.0932448	319.8063042	259.6927638	432.0195679	210.605913	145.6690314	181.5893694	232.7264404	425.3669525	92.02295629	174.7970288	351.6025271	355.2635204	75.88923958	191.9353694	481.915758	184.4398515	231.9472831	313.4500148	244.539615	159.1499368	337.7459235	445.872426	208.0380652	326.1901175	392.8051695	102.4503571	158.0157725	421.751312	128.0930924	177.6922093	425.4051139	103.2933861
KARS1	7222.892725	0.861339192	0.07092377	12.14457703	6.13E-34	7.32E-33	8838.297224	8004.374805	8301.191674	4518.898422	11790.37606	6714.162839	8622.910761	5629.798958	7284.089907	9896.230921	6481.44462	9812.780137	5021.183571	5399.961493	11621.33397	6205.500737	14527.14955	6625.411033	5503.552796	13237.31391	7756.834484	6678.681168	6610.439075	7989.067221	6664.790241	4746.939656	5904.72906	5344.385329	5801.032668	16497.38461	6990.560669	3869.857239	5127.532899	8481.551889	6546.343943	6768.387686	6251.663232	8417.458617	6021.024255	7317.520581	10076.76365	4210.537292	7139.563038
AHSG	30.4648787	6.020672598	0.496882718	12.11688872	8.60E-34	9.69E-33	0	1.502745669	0	9.563806183	18.92516222	1.950940822	8.943381948	0	0	2.539774393	14.44113648	0	2.740820726	3.963482274	0	35.26723918	83.22846095	5.073055921	1.070105541	5.919605376	29.42128207	0	577.3032206	1.254367596	5.294768811	105.5492726	0	126.3712784	0.981064209	7.612128092	1.337394427	97.7685568	9.419839985	0	1.325976087	2.727813677	1.095725744	0	5.825294365	24.32147323	397.3843954	0.572550624	32.21995531
CD36	347.461924	-2.410691104	0.200494469	-12.02372872	2.67E-33	2.85E-32	87.05159491	54.09884408	35.17686997	239.0951546	26.49522711	104.375334	59.62254632	220.8771489	118.812006	152.3864636	202.1759108	429.5270841	228.1733255	165.9000438	210.605913	82.80134416	26.48178303	199.1174449	349.3894591	51.12386461	417.0899399	468.2144205	82.47188865	112.8930837	178.6984474	305.5373682	524.1276356	308.729832	223.1921076	76.12128092	1028.456314	136.8759795	122.4579198	120.5553916	125.3047402	184.8093766	84.91874515	103.9577451	888.93992	34.05006253	121.1537791	255.9301291	34.1152468
PLA2G3	76.57086898	4.626990157	0.399776735	11.57393552	5.59E-31	5.40E-30	30.72409232	120.2196535	6.595663119	160.1937536	7.570064888	22.43581945	17.8867639	5.136677881	0	165.0853355	27.56944238	98.66364704	0	27.74437592	34.27019294	10.73350758	15.13244745	1.26826398	5.885580475	0	10.38398191	148.4151371	225.2116959	34.4951089	60.88984133	327.7582677	127.382919	15.99636435	0	0.951516012	1.337394427	5.332830371	37.67935994	5.334309364	14.58573696	272.0994143	2.191451488	149.6991529	6.990353238	1.621431549	150.2306861	133.9768461	335.4665935
NOD2	237.0222659	1.735191227	0.149918929	11.57419705	5.57E-31	5.40E-30	111.6308688	254.7153909	370.4564118	188.8851721	136.261168	48.77352055	123.7167836	223.4454878	92.91708163	528.2730737	69.58002124	119.9273641	132.2446	176.0918553	155.1505098	122.668658	319.6729523	244.1408162	176.0323615	504.7808948	271.7141932	137.8140558	342.5755375	733.8050439	153.5482955	224.9866075	118.0945812	113.5741869	702.9325058	345.4003122	172.5238811	186.649063	257.4756263	202.7037558	733.2647762	158.2131933	198.8742225	130.9867588	182.914243	282.1290895	502.3843373	113.9375743	81.49753402
SPHK1	436.4252956	2.0029981	0.174341496	11.48893492	1.50E-30	1.38E-29	236.5755109	104.440824	314.3932753	738.2062898	696.4459697	474.0786198	1052.337943	299.2114866	362.5289414	135.87793	322.956325	228.7975953	193.2278612	450.7045557	127.7343555	268.3376894	372.6365184	85.60781867	368.116306	254.0048852	257.868884	669.6349636	409.1874475	138.6076194	162.814141	706.9023654	2214.605124	671.8473027	301.1867122	57.09096069	490.8237546	3389.902506	427.032746	197.3694465	277.7919903	288.4662963	207.6400285	388.8019665	802.7255634	68.10012506	218.0768024	2895.961058	94.76457444
PLA2G5	38.99185537	-2.401131903	0.209484855	-11.46207873	2.05E-30	1.81E-29	9.217227696	6.010982675	46.16964183	28.09368066	15.14012978	32.19052357	4.471690974	26.96755888	19.802001	27.93751832	7.876983536	1.701097363	37.0010798	24.91331715	54.20921428	9.200149351	32.15645082	19.65809169	10.70105541	16.68252424	13.84530921	37.10378427	3.171995717	24.46016813	27.79753626	12.49925597	46.44168923	86.38036749	19.13075208	24.7394163	40.1218328	26.66415186	34.53941328	7.46803311	37.79031849	13.63906839	68.48285899	21.83112646	108.3504752	1.621431549	11.30768605	25.19222747	12.31939468
WNT5A	859.4387895	1.678876898	0.147894013	11.35189225	7.26E-30	5.89E-29	124.9446421	461.3429203	490.2776252	127.9159077	450.4188608	345.3165255	1407.092093	920.7495102	356.436018	930.8273149	876.9708337	1609.238105	1094.95788	831.7650658	1674.254699	860.2139643	520.177881	622.7176143	342.4337731	595.1894132	475.932504	307.4313553	631.2271478	322.9996561	583.7482615	595.7978679	1216.772258	1828.384445	1191.01195	191.2547183	414.5922723	917.2468238	941.9839985	647.5851568	1533.491345	295.2858305	794.4011643	684.0419624	507.9656686	254.5647532	591.230442	709.9627742	613.1267966
APOA2	34.28404803	6.173117645	0.543757895	11.35269521	7.19E-30	5.89E-29	1.024136411	0	1.099277186	1.195475773	83.27071377	19.50940822	16.39620024	0	1.523230846	1.269887196	0	1.701097363	0.685205182	1.69863526	0	12.2668658	45.39734234	1.90239597	1.070105541	15.06808641	29.42128207	0	168.115773	28.22327092	0	31.94254304	11.94214866	49.58872949	0	0	8.024366561	44.44025309	94.19839985	0	0	0	0.547862872	1.039577451	0	21.07861014	117.9230117	1.717651873	35.06289254
F2RL1	3343.196645	-1.045461071	0.092711755	-11.27646731	1.71E-29	1.34E-28	3237.295194	2993.469372	3512.740249	2034.699765	2040.132487	2907.877295	3045.221553	3057.607509	2228.486728	3028.680963	3468.498417	7005.969488	2868.954095	5722.13598	3347.886303	4701.276318	3283.741096	1682.986302	3275.59306	2583.638674	3452.673984	2890.561479	3476.507306	2868.111509	3731.48832	2958.157246	1752.842042	2872.947037	1954.770437	2993.469372	2280.257498	1317.209102	2646.975036	2928.535841	3332.840895	4171.509066	1689.061234	3053.238972	2416.332102	3032.076997	2579.767803	1706.773411	4056.871432
SCARB1	4382.991114	1.278423308	0.114220806	11.19256071	4.43E-29	3.33E-28	1788.142173	3798.189678	4248.706326	2611.516826	11563.27412	1755.84674	3186.825101	3403.049096	4233.058522	4218.565266	3047.079798	2378.984662	2117.969216	3094.913444	2969.044897	7373.919705	8347.436323	3371.045659	4402.414195	4563.477599	11636.98239	1600.763264	12088.47568	11245.4055	9748.993074	2641.509428	4831.262586	3061.704137	3818.792434	4121.015846	961.5865929	3507.224774	10591.04009	3185.649552	3225.436832	3366.122077	4821.741136	5316.399082	3011.677187	3957.914411	5844.458304	2121.300063	7656.977615
EDN2	47.84057378	-2.496670661	0.224473667	-11.12233206	9.77E-29	7.08E-28	6.144818464	18.03294803	47.26891902	4.184165205	11.35509733	31.21505315	0	26.96755888	36.55754031	12.69887196	10.50264471	30.61975253	40.42710571	74.73995145	14.95426601	23.00037338	88.90312875	10.14611184	12.30621372	15.06808641	50.18924588	1.76684687	12.68798287	22.57861673	131.0455281	2.777612438	13.26905407	33.59236514	1.471596314	1.903032023	2.674788854	31.99698223	119.3179731	16.00292809	6.629880436	7.501487612	106.2853972	362.8125302	12.8156476	6.485726196	24.23075582	30.34518309	178.1573999
PODXL	2837.373693	1.102993122	0.100688265	10.95453504	6.32E-28	4.42E-27	1379.511745	1979.116046	3439.088678	5818.978325	1245.275674	2508.909897	2714.316421	937.4437133	1430.313765	1744.825008	2989.315252	2338.158325	2969.679257	5584.546524	1750.272217	2787.645253	1505.678521	4809.257013	2115.598654	2854.326083	4930.660742	2766.882198	2391.684771	2286.712128	2462.067497	3285.915514	3152.727246	2098.723003	2013.143757	2466.329502	894.7168715	18906.66128	2150.863463	2878.393333	1377.689155	5426.98531	2767.255366	1345.213221	1728.947367	1987.875079	3851.074792	2905.694419	2660.041605
STAP1	18.04782121	-2.340808951	0.214732487	-10.9010471	1.14E-27	7.71E-27	3.072409232	142.0094657	6.595663119	5.379640978	0	2.926411233	11.92450926	30.82006729	16.75553931	7.619323178	5.251322357	22.9648144	10.27807772	28.31058767	5.607849753	3.06671645	3.783111862	10.78024383	5.885580475	8.610335092	5.191990953	14.13477496	3.171995717	0.627183798	7.942153217	2.777612438	5.307621627	9.59781861	15.20649524	0.951516012	5.349577707	5.332830371	6.279893323	14.93606622	11.27079674	14.3210218	2.73931436	10.39577451	15.14576535	9.728589294	3.230767443	26.33732872	7.581165955
MIF	2126.082576	1.621232974	0.158090022	10.25512525	1.12E-24	7.35E-24	1566.928708	266.7373562	1784.676512	1618.076459	7494.364239	1382.241572	2454.958345	1141.626659	2138.616108	1545.452718	1914.106999	811.423442	694.1128489	1554.817475	618.1096617	6433.971113	6196.737229	1575.817995	2132.18529	2211.779827	3577.281767	2001.837503	6892.746694	2182.599618	2538.841645	1995.714537	2555.619813	1449.27061	850.0921372	1945.850244	1845.604309	5222.618543	5337.909325	1103.135176	1075.366607	1568.492864	717.1524994	2949.281227	2873.035181	1496.58132	1518.460698	3699.822135	1988.160772
CLU	2790.437722	-2.118685583	0.211721145	-10.00696263	1.42E-23	9.01E-23	321.578833	565.7837443	2549.223795	639.5795385	2880.40969	804.7630891	718.4516831	1282.885301	1427.267303	1794.350608	693.1745512	261.9689939	1111.402805	1352.679879	1465.518069	706.8781418	1290.041145	1341.823291	4699.368483	350.871155	2061.220408	1521.255155	1078.478544	3435.085663	886.8737759	584.6874182	1145.119366	972.5789525	559.6971313	2262.705075	429.303611	2008.69944	1805.46933	855.623222	1617.690826	938.3679049	1282.546983	566.5697105	9417.17087	413.465045	4151.536164	3637.414117	1110.640812
SBNO2	3509.816306	0.950266209	0.096053201	9.893123847	4.46E-23	2.74E-22	3287.477878	4206.185127	3245.615893	3586.427319	1797.890411	1841.688136	5588.123154	4904.243207	2268.09073	3219.164043	3740.254349	1582.020547	1939.815869	3700.193809	2216.346841	3528.257276	3181.597076	2603.111819	3017.697625	1872.747882	2805.405778	2568.995349	9617.491015	3093.897676	3448.218188	4645.556802	1561.767664	4240.636189	3259.095303	2943.99054	509.5472766	10276.36412	5965.898657	2661.820373	3366.653285	2495.267561	3497.556574	4470.183037	2649.343877	8008.25042	6758.76549	3158.189244	3506.289254
FCN3	34.83367976	1.354528706	0.141436331	9.576950279	1.00E-21	5.80E-21	13.31377334	15.02745669	24.7337367	40.04843839	158.9713626	31.21505315	68.56592827	11.55752523	79.20800401	40.63639028	19.69245884	18.71207099	27.40820726	26.04574066	18.69283251	33.73388095	34.04800675	22.19461965	32.638219	9.148481035	19.03730016	35.3369374	82.47188865	30.73200611	34.41599727	49.99702388	37.15335139	71.98363958	25.50766944	23.78790029	73.55669348	24.88654173	28.25951996	19.20351371	29.83446196	12.95711497	17.5316119	66.53295683	16.31082422	24.32147323	58.15381397	34.92558809	4.738228722
TUB	70.47972331	-1.780108648	0.18586996	-9.577172381	9.97E-22	5.80E-21	12.28963693	17.28157519	80.24723461	49.01450669	26.49522711	34.14146439	34.28296413	35.95674517	22.8484627	22.85796953	27.56944238	28.06810648	57.55723525	51.52526956	71.65585796	29.13380628	28.37333896	62.14493503	54.04032981	84.48891309	53.65057318	21.20216244	31.71995717	16.93396255	35.73968948	20.83209328	14.59595947	67.18473027	19.13075208	26.64244832	45.47141051	60.4387442	47.09919993	62.9448505	86.85143371	25.91422993	107.3811229	48.86014017	145.6323591	4.864294647	56.53843025	35.49813871	11.37174893
SPACA3	38.31222675	3.07058976	0.320971586	9.566547006	1.11E-21	6.23E-21	17.41031898	46.58511573	50.56675058	0.597737886	90.84077865	0	122.22622	118.1435913	127.9513911	83.81255496	0	0	8.90766736	3.397270521	72.27895238	6.133432901	149.4329185	31.07246752	1.605158311	2.152583773	8.653318255	3.53369374	111.0198501	76.51642338	19.85538304	0	0	0	28.94139417	30.44851237	25.41049411	1.777610124	21.97962663	16.00292809	88.1774098	0	7.670080207	47.82056272	18.64094197	4.864294647	62.99996513	353.2637352	0
LRFN5	13.82648325	-2.04375806	0.215251904	-9.494726977	2.21E-21	1.21E-20	0	3.005491338	6.046024526	5.977378865	7.570064888	0	19.37732755	8.989186292	10.66261592	8.889210374	2.625661179	11.90768154	5.481641453	15.8539291	11.83879392	10.73350758	13.24089152	6.975451891	6.420633245	4.305167546	5.191990953	19.43531557	12.68798287	2.508735193	6.618461014	8.332837314	1.326905407	11.19745505	4.905321046	0.951516012	8.024366561	7.110440495	9.419839985	10.66861873	1.325976087	3.409767096	4.930765847	12.47492941	41.94211943	0	8.076918607	6.298056868	3.790582978
MAPT	77.56195538	-2.245930405	0.23674134	-9.486853491	2.38E-21	1.27E-20	1.024136411	13.52471102	56.6127751	5.977378865	22.71019466	1.950940822	13.41507292	16.69420311	63.97569555	11.42898477	43.32340945	6.804389451	45.90874716	109.8450802	36.13947619	44.46738853	251.5769388	5.073055921	11.77116095	10.22477292	8.653318255	8.834234349	28.54796146	8.153389376	51.62399591	2.777612438	0	30.39309227	13.73489893	17.12728821	21.39831083	31.99698223	6.279893323	10.66861873	7.29286848	10.22930129	54.78628719	14.55408431	106.0203574	11.35002084	62.99996513	277.6870528	105.1886776
LBP	22.68214078	2.880412715	0.310807523	9.26751285	1.91E-20	9.92E-20	0	2.254118503	0	0.597737886	3.785032444	0	90.92438314	8.989186292	10.66261592	13.96875916	0	1.701097363	10.96328291	18.68498786	4.984755336	12.2668658	13.24089152	3.170659951	1.070105541	0.538145943	3.461327302	1.76684687	6.343991435	8.780573174	10.58953762	19.44328707	18.57667569	123.1720055	2.452660523	2.854548035	13.37394427	39.10742272	15.69973331	9.601756855	18.56366522	4.091720516	1.643588616	19.75197156	102.5251808	92.42159829	66.23073257	9.16080999	4.738228722
LRRC15	459.6646065	1.836955287	0.199892509	9.189715514	3.94E-20	2.00E-19	29.69995591	215.6440035	409.480752	919.9186073	147.6162653	648.6878234	159.4903114	842.4151725	124.9049294	283.1848448	65.64152947	190.5229046	489.2364996	125.1327975	342.078835	165.6026883	1078.186881	587.8403548	115.0363456	425.1352952	188.642338	187.2857682	209.3517174	75.26205578	312.3913599	62.49627985	514.8392978	983.7764076	310.5068222	210.2850385	549.6691094	1294.10017	219.7962663	571.8379638	899.6747752	108.4305937	653.0525434	218.3112646	406.6055467	34.05006253	360.2305699	342.3852734	63.49226487
RACK1	54910.16163	0.946881429	0.104462719	9.06430007	1.25E-19	6.21E-19	85151.82187	42899.63198	31155.16438	39867.32381	149989.4807	29457.25547	83911.28113	36767.0561	36877.41879	37902.32315	58875.20061	64424.80987	39385.59384	35623.77868	44611.06788	78417.47299	107495.232	67384.76767	47463.99621	43723.81974	65713.29883	43637.58399	106226.9646	47477.18634	67168.11345	35775.6482	36154.19162	31829.56578	28965.92077	152961.9079	95094.09333	99185.31207	65643.72491	48935.88724	42283.38846	43286.31133	21269.68028	64306.18193	50952.68475	56853.87583	49689.20327	48351.32768	49500.27546
PTX3	27.87210024	-1.650874182	0.183690445	-8.987262163	2.53E-19	1.23E-18	6.144818464	17.28157519	10.99277186	82.48782833	15.14012978	6.828292878	38.75465511	50.08260934	12.18584677	15.23864636	51.20039298	31.47030121	17.13012954	17.55256436	18.69283251	38.33395563	18.91555931	32.97486349	1.605158311	3.228875659	13.84530921	58.3059467	15.85997859	5.017470385	11.91322983	30.55373682	38.48025679	51.18836592	12.26330261	14.27274017	25.41049411	71.10440495	31.39946662	30.93899431	9.281832611	11.59320813	13.6965718	7.277042154	52.42764928	4.864294647	17.76922093	13.74121499	2.842937233
SNCA	61.63280666	-1.779730709	0.205128329	-8.676181963	4.09E-18	1.93E-17	17.41031898	5.259609841	25.83301388	44.2326036	26.49522711	14.63205617	14.90563658	6.420847352	39.604002	5.079548785	143.0985342	17.01097363	53.44600416	27.74437592	28.03924877	19.93365693	11.34933558	20.29222368	25.68253298	14.52994047	24.22929111	53.00540609	44.40794004	4.390286587	29.12122846	20.83209328	18.57667569	67.18473027	17.16862366	22.83638428	78.90627118	26.66415186	34.53941328	18.13665184	31.82342609	51.82845986	46.56834411	21.83112646	207.3804794	4.864294647	30.6922907	49.2393537	18.95291489
CD47	4323.691344	0.761043553	0.088064644	8.641873994	5.53E-18	2.55E-17	5845.770632	6029.766996	6925.446275	4365.877523	6604.881615	4627.63163	5354.104659	2951.021443	4280.278678	7916.476782	4302.145841	6707.426901	3968.708412	4308.871444	3756.63624	7574.789632	4441.373325	5152.32242	5067.484789	6947.464127	4612.21863	6673.380627	3232.263636	4286.80126	3190.098209	8418.943299	4145.252491	2986.521224	3657.407372	4790.883118	7205.881172	3697.429057	1711.270931	3963.391857	3875.828103	3733.69497	6171.675252	3008.537142	2249.728684	4133.029018	4243.613036	3958.042466	3432.372886
C1QA	2196.984901	-1.240876868	0.143740813	-8.632738601	5.99E-18	2.70E-17	396.3407909	1382.526015	1181.722975	5327.637782	2043.91752	3786.776136	569.3953174	3644.472957	4089.874822	1837.526773	1692.23863	2946.300632	1488.265654	1477.812676	1281.082121	1056.483817	1554.858975	1663.962342	1419.495	1766.194986	1133.584691	5258.136284	1357.614167	268.4346656	1704.915557	5228.855414	5616.790587	3015.31468	4770.424717	321.6124119	4262.276038	4895.538281	2172.84309	1046.591497	2291.286679	4467.47685	1037.104417	1420.062797	4049.744642	685.8655452	1437.691512	5273.763801	517.4145764
CX3CR1	37.08977255	-1.394853843	0.16323013	-8.545320902	1.28E-17	5.66E-17	0	9.767846847	13.74096483	11.95475773	90.84077865	8.7792337	20.86789121	23.11505047	4.569692539	27.93751832	26.25661179	12.75823022	105.521598	13.58908208	82.87155747	41.40067208	20.80711524	75.46170682	16.05158311	10.76291886	31.15194572	54.77225296	22.20397002	18.18833015	22.50276745	34.72015547	58.38383789	60.78618453	38.75203626	78.97582896	8.024366561	15.99849111	40.8193066	78.94777859	98.12223045	44.32697225	64.09995602	11.43535196	101.3601219	9.728589294	62.99996513	42.3687462	2.842937233
JMJD6	1047.340474	0.610703372	0.071642514	8.524315249	1.54E-17	6.64E-17	1015.943319	792.6983403	1427.411427	1043.052612	1949.291709	832.0762606	870.4891763	852.6885283	1264.281602	1088.293327	740.4364524	876.0651418	545.4233245	596.2209764	1055.521942	1219.019789	1761.038572	551.6948314	749.0738786	918.6151251	846.2945253	738.5419916	1579.653867	1737.926305	951.7346939	980.4971906	720.5096358	937.3869509	764.739551	1391.116409	993.6840591	993.6840591	1215.159358	477.954119	1460.56266	677.8616987	1198.176101	2170.637717	1020.591573	1160.944989	2009.537349	2002.209533	1208.248324
SYT11	373.2456944	-1.075208704	0.126688558	-8.487022953	2.12E-17	8.97E-17	83.97918568	235.1796972	297.9041175	234.3132515	90.84077865	366.7768746	311.5278045	322.3265371	301.5997076	224.7700338	156.2268401	413.3666591	568.7203007	406.540039	489.7522118	217.736868	270.4924981	309.4564112	203.8551055	154.4478857	192.1036653	418.7427081	161.7717816	139.2348032	242.2356731	337.4799112	464.4168923	406.3076545	405.6700505	266.4244832	423.9540333	259.5310781	222.936213	258.1805732	401.7707544	453.4990238	487.0500932	221.429997	667.5787342	107.0144822	198.6921977	514.7230113	102.3457404
NCKAP1L	578.3160499	-1.167418711	0.138114941	-8.452515699	2.85E-17	1.18E-16	111.6308688	542.4911864	304.4997807	722.6651047	242.2420764	643.8104713	284.6976587	688.3148361	586.4438758	355.568415	320.3306638	1394.049289	737.2807754	510.7230016	533.368821	322.0052273	291.2996133	779.3482159	276.6222823	241.0893826	366.900694	1003.569022	964.2866981	82.78826136	371.957509	894.391205	972.6216631	415.9054731	1072.793713	173.1759141	623.2258029	796.3693354	524.3710925	475.8203953	630.5016295	1149.773465	519.3740026	349.2980234	1241.952759	167.0074495	363.4613373	1016.277358	107.0839691
CALR	34413.00568	0.613337302	0.073241477	8.374179845	5.56E-17	2.26E-16	26881.53251	50334.46618	39772.39825	21776.78668	64099.52444	36580.14042	33908.83266	30230.6335	55236.92018	32890.07839	32064.57431	32564.10681	24211.72509	33555.97336	36432.33056	38913.56504	71759.95735	34111.86214	21195.04539	43270.70086	41911.48164	24965.54627	48204.81892	41966.1223	38123.65913	59029.81953	42610.91333	31106.53012	33289.96128	33472.43025	24633.46795	32636.92187	40461.35268	27990.18809	24835.53211	46290.9981	26486.97841	51925.85408	25851.49133	33185.83951	56481.89182	21326.36566	44784.79023
IL15RA	752.3552358	0.682092071	0.082764646	8.2413458	1.70E-16	6.78E-16	910.4572691	970.773702	798.624876	957.5760941	541.2596395	780.3763289	1122.394434	969.5479501	965.7283566	684.4691988	425.357111	941.5573902	572.1463266	853.2811124	451.1203579	285.2046299	968.4766366	285.9935275	635.1076385	1103.199184	318.4421118	892.2576692	850.0948523	687.3934428	648.6091794	1119.377812	367.5527977	550.2749337	880.0145956	310.1942198	444.0149497	942.1333655	838.3657587	512.0936989	1009.73079	736.5096928	426.2373144	970.9653388	486.9946089	1019.880444	499.1535699	983.6419727	664.2996668
VSIG4	386.7910907	-1.48999985	0.184146793	-8.091370056	5.90E-16	2.30E-15	48.1344113	146.5177027	85.19398195	786.6230586	367.1481471	577.4784834	71.54705558	414.7867389	275.7047832	242.5484545	220.555539	828.4344156	293.9530229	174.3932201	191.289986	259.13754	47.28889827	133.8018499	170.146781	118.9302535	211.1409654	761.5110009	256.9316531	43.27568207	250.1778263	1138.8211	1267.194663	387.1120173	569.0172413	88.49098907	2388.586446	2150.90825	508.6713592	140.8257672	204.8633055	368.2548464	306.2553454	162.1740823	1209.33111	38.91435718	121.1537791	1390.152916	52.12051594
AIF1	346.9443143	-0.989883985	0.122815644	-8.059917683	7.63E-16	2.92E-15	89.09986773	263.7318649	275.3689352	463.8445999	340.65292	641.8595305	128.1884746	444.3226367	691.5468042	286.9945064	236.3095061	502.6742707	404.2710571	321.608276	298.4622258	243.8039578	191.047149	466.7211447	220.9767942	285.2173499	233.6395929	851.6201912	85.64388437	85.92418035	205.1722914	606.9083177	1057.543609	519.8818414	428.7250594	67.55763682	1640.982962	211.5356047	339.1142395	301.92191	368.6213522	615.1219842	269.0006701	290.0421087	622.1414381	90.80016674	285.9229187	859.9710378	118.4557181
ZC3H12A	1800.836019	1.166301486	0.146329793	7.970362419	1.58E-15	5.95E-15	1085.584595	3300.780861	917.8964507	838.0285168	1158.219928	257.5241885	4775.76596	4151.719898	2150.801955	1791.810834	2279.073903	2242.046324	397.4190053	1222.451176	600.663018	2672.643386	2684.117866	1277.141828	1271.820435	1821.085872	1045.320845	2189.123272	1519.385949	831.6457164	751.8571712	3233.140878	639.568406	1010.970227	978.6115486	558.5398988	272.8284631	3098.374446	3482.200848	1448.798423	1786.089789	173.2161685	1664.407405	3406.695305	1001.950631	7768.278551	1495.845326	548.5034982	2208.014584
NR1D1	936.1101623	0.955584935	0.123193975	7.756750534	8.71E-15	3.22E-14	2056.465913	902.3987741	1017.381036	971.9218034	1097.659409	876.9478996	827.2628302	866.8143925	498.0964868	763.202205	542.1990334	149.6965679	387.8261328	958.0302868	363.2640451	601.0764243	1770.496351	535.8415316	947.5784564	1165.624113	877.4464711	132.5135152	1408.366099	1764.268024	901.4343901	462.4724709	334.3801625	699.0411221	985.9695302	1079.019157	266.1414909	1702.950498	565.1903991	553.701312	661.6620675	598.7551021	1557.026282	1664.363498	1121.951695	1708.988853	810.9226281	1189.187647	2575.701133
NPRL2	895.8190078	0.733619913	0.096308619	7.617385875	2.59E-14	9.38E-14	686.1713952	941.4701615	847.5427108	459.6604347	3754.752184	590.1595987	936.0739772	1182.720082	1121.097903	1149.247913	1153.978088	808.0212473	645.463281	593.3899176	630.5715501	1041.150235	1129.258891	847.8344708	1254.698747	1184.459221	1166.467301	696.1376667	3416.239388	861.7505387	910.7002356	518.0247197	432.5711626	692.6425764	398.3120689	748.8431011	1663.718667	1009.68255	1149.220478	857.7569457	614.5899164	647.1737949	782.896044	854.5326643	858.6483893	1157.702126	1335.922338	1013.987156	778.0171562
FCN1	104.2451676	-1.641472451	0.217786231	-7.537080944	4.81E-14	1.71E-13	4.096545643	12.02196535	62.65879963	87.86746931	71.91561643	30.23958274	59.62254632	33.38840623	67.02215724	57.14492384	45.94907063	86.7559655	122.6517275	44.16451677	157.0197931	108.868434	3.783111862	45.0233713	14.98147757	22.60212962	88.2638462	222.6227056	60.26791863	21.32424914	34.41599727	94.43882289	562.6078924	231.9472831	105.4644025	13.32122416	252.7675467	433.7368702	135.0177065	45.87506053	92.81832611	94.10957186	19.72306339	29.10816861	280.7791884	8.107157745	24.23075582	314.9028434	4.738228722
SFTPD	4.496806165	-1.697753073	0.229102026	-7.410467314	1.26E-13	4.40E-13	0	2.254118503	3.297831559	1.195475773	7.570064888	1.950940822	0	3.852508411	0	0	0	0	0	1.69863526	1.246188834	3.06671645	3.783111862	1.90239597	3.745369393	0.538145943	1.730663651	0	0	2.508735193	1.323692203	0	2.653810813	11.19745505	0.490532105	1.903032023	12.03654984	5.332830371	0	1.066861873	1.988964131	0.681953419	2.73931436	6.237464703	6.990353238	1.621431549	1.615383721	0.572550624	2.842937233
DOCK2	408.0799836	-1.124890704	0.152357203	-7.383245955	1.54E-13	5.32E-13	63.49645746	478.6244955	166.5404938	478.1903092	117.3360058	402.8692798	245.9430036	408.3658916	293.9835533	241.2785673	187.7347743	1064.886949	531.7192209	460.8963673	486.0136453	226.9370173	200.5049287	562.4750752	188.873628	185.6603504	181.7196834	452.3127987	269.619636	44.53004967	172.0799864	641.6284732	404.706149	260.7407389	670.5573869	75.16976491	264.8040965	691.4903381	386.2134394	280.5846725	456.798762	825.8455907	288.7237335	250.5381656	667.5787342	141.0645448	232.6152559	508.4249545	79.60224253
HMGB1	10496.00758	0.831189657	0.114682508	7.247745717	4.24E-13	1.43E-12	15258.60838	19522.92036	12267.9334	6678.525405	9280.899552	7401.869479	13570.09154	4944.052461	7788.279317	11061.98737	5570.340191	11620.19608	11581.33798	8581.505335	15158.64098	5745.49327	8258.533194	15152.5839	11000.68496	16507.62681	5089.881798	8579.8084	1332.238201	13741.59702	10005.78936	4873.321022	7952.144102	4678.936573	9639.936919	18232.94981	11353.14129	787.4812848	2816.532156	7500.038966	8293.980426	10726.44533	14095.96383	13663.16643	1899.045963	6086.854035	5203.150966	5489.042836	8998.843989
HAMP	13.73017765	1.664226165	0.234113214	7.108638315	1.17E-12	3.90E-12	12.28963693	3.756864172	10.44313327	20.32308814	22.71019466	85.84139617	5.962254632	3.852508411	31.98784777	3.809661589	9.189814125	11.90768154	30.14902799	13.02287033	4.361660919	13.80022403	24.5902271	4.438923931	33.70832454	6.457751319	6.922654604	40.637478	15.85997859	1.881551395	6.618461014	20.83209328	10.61524325	12.79709148	13.24436682	8.563644104	74.8940879	8.888050618	3.139946662	6.401171237	4.640916305	19.77664916	30.68032083	3.118732352	67.57341463	1.621431549	9.692302328	39.50599308	2.842937233
MUC21	1.606122447	3.629088742	0.533980854	6.796290005	1.07E-11	3.51E-11	0	2.254118503	0.549638593	0	3.785032444	0.975470411	0	0	0	1.269887196	0	0	0	0	2.492377668	9.200149351	0	0.63413199	0.53505277	0.538145943	3.461327302	0	0	1.254367596	0	0	0	0	0	5.709096069	1.337394427	0	0	1.066861873	0.662988044	0	0	0	1.165058873	1.621431549	0	0	3.790582978
COLEC10	6.076401781	1.323842768	0.196179776	6.748110294	1.50E-11	4.83E-11	1.024136411	6.76235551	3.297831559	7.172854637	18.92516222	4.877352055	0	1.28416947	9.139385078	2.539774393	3.938491768	1.701097363	0.685205182	3.397270521	8.723321839	7.666791126	5.674667792	2.53652796	1.070105541	5.919605376	5.191990953	0	3.171995717	9.407756973	2.647384406	11.11044975	7.96143244	0	3.924256836	15.22425618	16.04873312	1.777610124	3.139946662	5.334309364	3.977928262	1.363906839	8.217943079	4.158309802	3.495176619	6.485726196	8.076918607	10.87846186	6.633520211
TREM2	174.9504955	1.239399458	0.192787731	6.42882952	1.29E-10	4.08E-10	142.3549611	20.28706653	66.50626978	454.8785316	435.278731	278.9845376	32.79240048	118.1435913	356.436018	177.7842075	124.718906	457.5951906	266.5448156	143.8177854	85.98702955	87.40141883	107.8186881	136.3383779	268.061438	122.1591291	86.53318255	392.2400051	234.7276831	30.73200611	127.0744515	448.5844087	431.2442572	161.5632799	358.5789684	113.2304054	1192.955829	511.9517156	172.6970664	100.285016	68.28776849	269.3716006	229.0066805	192.3218283	1395.74053	11.35002084	54.92304652	504.9896507	21.79585212
PLA2G10	127.321591	-1.150309718	0.181639956	-6.332911247	2.41E-10	7.40E-10	46.08613848	90.16474013	58.26169088	25.10499123	616.9602884	173.6337332	207.1883485	332.5998928	546.8398738	125.7188324	156.2268401	17.01097363	34.26025908	96.82220984	44.86279803	70.53447836	58.63823385	8.243715872	30.49800791	54.35274027	238.8315838	47.70486548	234.7276831	10.03494077	157.5193721	162.4903276	19.9035811	275.1374668	19.13075208	26.64244832	203.2839529	62.21635433	153.8573864	91.75012106	80.22155328	26.59618335	53.69056145	22.87070391	244.6623633	61.61439886	100.1537907	15.45886686	162.0474223
IL10	16.33133719	-1.104353218	0.176663715	-6.25116039	4.07E-10	1.23E-09	2.048272821	13.52471102	3.847470153	7.172854637	15.14012978	2.926411233	13.41507292	14.12586417	9.139385078	21.58808234	7.876983536	36.5735933	11.64848809	27.17816417	11.21569951	6.133432901	5.674667792	11.41437582	5.885580475	8.072189149	19.03730016	49.47171235	12.68798287	3.763102789	9.26584542	41.66418657	27.86501354	27.1938194	6.376917359	3.806064046	44.13401609	10.66566074	25.11957329	11.7354806	5.303904349	21.140556	4.930765847	1.039577451	48.93247266	8.107157745	12.92306977	32.06283497	2.842937233
IL1B	847.9033924	1.43018893	0.23292182	6.140210185	8.24E-10	2.42E-09	234.5272381	816.742271	434.2144887	10.75928196	488.2691853	58.52822466	3238.994829	567.6029059	60.92923385	413.983226	1638.412576	3117.260917	202.8207337	523.1796602	261.0765607	872.4808301	66.20445758	428.6732253	247.1943799	81.26003743	436.1272401	2402.911743	209.3517174	427.7393504	517.5636513	1912.386163	6686.276344	1194.928417	718.1390011	166.515302	1479.158236	2780.182233	562.0504524	148.2938003	810.8343773	249.5949514	85.46660802	295.2399959	242.3322456	702.0798607	169.6152907	1019.140111	829.1900264
AGER	100.7560325	0.748655102	0.127656773	5.86459364	4.50E-09	1.27E-08	215.0686462	128.4847547	58.26169088	74.11949792	147.6162653	50.72446138	71.54705558	80.90267663	95.96354332	74.92334458	64.32869888	29.76920385	39.74190053	87.19661003	35.51638177	78.20126948	51.07201013	67.85212294	310.8656596	71.57341045	91.7251735	22.96900931	190.319743	45.78441727	47.6529193	154.1574903	10.61524325	78.38218532	19.13075208	107.5213093	54.8331715	97.7685568	135.0177065	125.889701	117.3488837	34.77962438	84.91874515	168.411547	87.37941547	84.31444055	142.1537675	68.1335243	44.53934999
ANO6	2556.837331	0.576935329	0.098354645	5.865867627	4.47E-09	1.27E-08	2542.930708	1888.951306	2461.831259	1769.901882	1930.366546	2915.681059	2010.770375	977.2529669	1095.202979	2868.675177	3060.208104	4211.066521	3094.3866	2587.021501	5303.156584	3381.054886	1761.038572	2502.918965	1849.677427	2876.928213	3075.389308	1733.276779	1789.005585	4394.04969	4173.601516	2516.516869	3017.382895	2298.677557	2907.383784	5016.392413	1473.808658	2046.029252	2596.735889	2259.613447	1760.896244	1924.472549	3118.435467	1778.717018	1712.636543	2730.490728	2366.537152	3502.86472	4867.108543
PRKCE	336.6455124	-0.542647566	0.092840357	-5.844953443	5.07E-09	1.39E-08	243.7444657	349.388368	472.6891902	301.2598948	151.4012978	233.1374282	266.8108948	190.0570816	257.426013	433.031534	536.947711	203.2811348	269.2856364	249.6993833	291.6081872	107.3350758	582.5992267	528.8660798	301.7697625	272.3018473	256.1382203	139.5809027	1091.166527	568.8557049	198.5538304	211.0985453	134.0174461	294.333104	121.1614298	482.4186178	77.56887676	165.3177415	373.6536527	216.5729602	184.3106761	263.9159733	318.3083286	263.013095	223.6913036	366.4435301	395.7690117	244.4791166	433.0741052
LMAN2	8020.811317	0.563896282	0.09916806	5.686269152	1.30E-08	3.51E-08	6450.011115	4671.284911	5448.567375	4658.171349	14322.56277	6593.204508	8636.325834	7517.528079	7492.772533	5924.023771	11105.23396	4046.060077	6149.716505	5782.154426	5366.712214	9500.687563	15917.44316	6609.557733	5421.689723	7500.678157	8409.29468	3761.616986	20770.22796	9626.644118	9047.436207	7520.385676	9395.817185	8012.578903	6334.241066	10202.15468	7090.865251	13835.13959	12989.95934	5769.589008	8019.503376	5772.735694	3057.622688	11175.45759	9223.771097	8494.679885	7715.072653	4368.561264	9116.352061
BCR	2886.127531	0.503887779	0.088683065	5.681894049	1.33E-08	3.56E-08	3148.195327	2254.118503	2914.73346	3223.002684	5734.324153	2927.386704	2681.524021	1993.031018	1520.184385	2483.899356	5229.004237	766.3443619	2738.079906	3135.680691	2494.246951	5340.686698	3854.990987	2417.945278	2601.961623	4722.768798	3764.193441	1326.901999	5731.796261	3023.653091	2606.349947	1977.660056	1012.428825	3210.470325	1433.33481	4778.51341	584.4413645	5755.90158	3413.122021	2789.843797	1339.898836	3094.704617	2175.563464	3462.832488	2722.742586	4136.271881	3440.767326	1276.787892	3091.220418
FCGR2B	119.4238105	-1.081860223	0.19055932	-5.677288436	1.37E-08	3.61E-08	43.01372925	45.8337429	48.36819621	231.9222999	79.48568132	276.0581263	119.2450926	77.05016822	77.68477316	39.36650309	59.07737652	382.7469066	67.15010779	60.58465762	47.3551757	24.5337316	60.52978979	70.3886509	89.88886543	76.95486988	84.8025189	284.462346	50.75193148	18.18833015	51.62399591	368.033648	402.0523382	203.1538273	46.60054993	9.515160115	811.7984171	174.2057921	53.37909325	50.14250802	107.4040631	139.8004509	53.14269858	32.22690097	270.2936585	14.59288394	22.6153721	476.3621195	31.27230957
PTPRC	982.0455511	-0.980998888	0.173429456	-5.656472147	1.55E-08	4.02E-08	80.90677645	1323.167561	399.0376187	1147.059004	113.5509733	1403.701922	517.2255893	990.0946616	789.0335784	613.3555158	422.7314498	3936.339297	1242.962199	1204.3324	1045.552432	642.4770963	342.3716235	1855.470203	224.1871108	359.4814901	581.5029867	2090.179847	209.3517174	93.45038593	551.9796486	2419.300433	1366.712569	503.885477	1756.104934	115.1334374	1485.845208	764.3723532	518.0911992	651.8526043	1262.329235	2212.256892	433.3595317	356.5750655	1011.271102	257.8076163	403.8459303	2589.073923	183.8432744
HCK	467.7548334	-0.748025569	0.132695521	-5.637157615	1.73E-08	4.44E-08	89.09986773	210.3843936	262.177609	539.1595736	401.2134391	425.3050992	488.9048798	458.4485009	481.3409474	297.1536039	345.274445	884.5706286	418.6603659	305.7543469	345.8174015	397.1397803	298.8658371	490.1840284	262.1758575	182.9696207	332.287421	1042.439653	333.0595503	104.7396943	291.2122846	1142.987518	1356.097326	620.6589368	852.5447977	104.6667613	901.4038437	1015.015381	678.2284789	338.1952137	616.5788806	830.6192647	325.4305459	257.8152077	870.2989781	132.957387	264.9229303	818.7473929	109.9269064
IL13	3.046650924	1.762235438	0.315089462	5.592809818	2.23E-08	5.67E-08	2.048272821	0.751372834	0	2.390951546	15.14012978	2.926411233	0	6.420847352	1.523230846	0	0	5.103292088	0	11.32423507	1.246188834	3.06671645	0	1.26826398	0.53505277	0	6.922654604	8.834234349	3.171995717	0.627183798	2.647384406	1.388806219	3.98071622	1.599636435	8.829577882	1.903032023	0	7.110440495	3.139946662	6.401171237	0.662988044	0.681953419	1.643588616	1.039577451	9.320470983	0	1.615383721	8.015708741	0
TGM2	6197.548641	0.771274687	0.138395393	5.572979479	2.50E-08	6.28E-08	765.0298988	3426.260125	11469.30853	2146.47675	9288.469617	2174.323546	8260.703793	15186.58816	5843.113527	5526.549078	3241.378725	2418.96045	5639.923849	5285.586718	4397.177301	6023.031108	12198.6442	6196.737807	1635.121266	7875.765879	4695.290485	3501.890496	4856.325443	7121.672028	3090.821294	7791.202888	2864.788773	4565.362386	10814.76131	3718.524573	1377.51626	6641.151422	10170.28724	3548.382589	6434.961951	4090.356609	4307.297899	6564.9316	4525.088662	7242.934729	7496.995851	4251.760937	1551.296084
LRRK2	140.8536741	-1.229845981	0.222272709	-5.533049862	3.15E-08	7.79E-08	11.26550052	52.59609841	280.8653211	89.66068297	7.570064888	36.09240521	35.77352779	51.36677881	79.20800401	115.5597349	22.31812002	459.2962879	176.0977317	99.65326861	215.5906683	32.20052273	17.02400338	103.3635144	40.12895778	32.82690254	53.65057318	183.7520745	31.71995717	9.407756973	46.3292271	408.3090284	104.8255271	63.9854574	103.9928062	24.7394163	104.3167653	55.10591383	37.67935994	33.07271806	336.7979262	177.9898424	107.3811229	34.30605587	99.0300042	25.94290478	14.53845349	158.0239723	14.21468617
ABCA7	826.2382461	0.713905729	0.133394247	5.35184797	8.71E-08	2.13E-07	830.5746291	1265.311853	519.4084706	1739.41725	484.4841528	452.6182707	733.3573197	1243.076047	501.1429484	585.4179975	865.1553584	290.887649	598.1841235	759.2899614	585.708752	435.4737359	389.6605217	422.3319054	555.9198285	654.385467	443.0498947	266.7938773	3102.211812	243.9744975	729.3544038	779.1202888	498.9164329	892.5971308	319.3364001	777.3885814	173.8612755	1679.841567	640.549119	544.0995551	771.0550947	600.1190089	1685.774057	659.0921036	1053.213221	1383.081111	1390.845384	798.708121	1867.809762
CAMK1D	1418.137274	-0.763298517	0.152697227	-4.998771301	5.77E-07	1.38E-06	1163.418963	2566.689602	2748.742605	1257.640513	83.27071377	671.1236428	1211.828254	348.0099265	1476.01069	2910.581454	136.5343813	453.3424472	2796.322346	1478.9451	1525.958227	624.0767976	296.9742811	292.3348474	2119.879076	319.6586903	330.5567573	356.9030677	3460.647328	1295.134543	1076.161761	255.5403443	386.1294733	1729.206986	1220.443876	2000.086656	1028.456314	862.14091	725.3276788	1451.999009	1875.593175	553.7461764	4805.853113	1425.260685	1062.533692	2213.254064	1051.614803	636.1037437	238.8067276
TLR1	116.6490306	-0.848240787	0.170023352	-4.988966382	6.07E-07	1.43E-06	23.55513745	40.57413306	36.82578575	96.83353761	26.49522711	122.9092718	50.67916437	78.33433769	63.97569555	71.113683	175.919299	413.3666591	140.4670622	67.37919866	160.7583596	85.86806061	15.13244745	114.7778902	52.4351715	43.05167546	57.11190048	385.1726176	3.171995717	31.98637371	42.35815049	380.532904	333.0532571	142.3676427	204.5518876	28.54548035	220.6700804	110.2118277	69.07882656	82.14836421	129.2826685	176.6259356	58.07346443	20.79154901	135.1468293	64.85726196	69.46150002	223.8672941	23.69114361
JUN	10295.68655	0.589775919	0.118474228	4.978094649	6.42E-07	1.50E-06	5363.402383	9296.73608	18821.82399	6353.355995	7411.093525	5956.22233	13540.28027	7681.901771	5942.123532	4857.318526	7097.162166	5332.089683	3121.109602	6429.33446	22005.82553	12360.40065	20708.75433	8755.460388	9634.695237	4973.544807	8160.079114	1835.753898	14496.02043	6876.443163	11087.24589	2095.708584	3865.27545	9832.965166	7068.567627	6585.442316	3760.753128	5595.916669	10506.26153	10157.59189	5465.010443	4078.763401	31657.70819	11350.1066	10266.49879	17347.69614	12204.22401	5711.192478	6348.278842
CCL3	160.7294687	0.894664969	0.186862639	4.787821548	1.69E-06	3.85E-06	85.00332209	69.8776736	138.5089255	83.08556622	264.9522711	115.1055085	372.6409145	97.59687974	97.48677417	83.81255496	110.2777695	637.911511	102.0955721	88.89524529	61.06325287	145.6690314	51.07201013	64.047331	85.60844327	52.20015649	39.80526397	581.2926202	114.1918458	66.48148261	51.62399591	301.3709495	794.8163386	113.5741869	268.3210612	33.3030604	797.0870784	773.2604038	182.1169064	32.00585618	190.9405566	218.9070476	25.74955498	66.53295683	287.7695416	40.53578872	45.2307442	444.8718351	28.42937233
FER1L5	7.671986735	1.157574091	0.251959053	4.594294506	4.34E-06	9.79E-06	2.048272821	1.502745669	1.64891578	8.36833041	3.785032444	0	5.962254632	2.568338941	1.523230846	6.349435982	5.251322357	7.654938132	4.111231089	4.529694028	4.361660919	1.533358225	5.674667792	5.073055921	2.140211082	4.305167546	6.922654604	0	6.343991435	2.508735193	1.323692203	1.388806219	1.326905407	1.599636435	0.490532105	0.951516012	5.349577707	3.555220247	6.279893323	2.133723746	23.86756957	0	7.122217335	20.79154901	1.165058873	0	1.615383721	6.870607493	0.947645744
CYBA	8858.076467	0.677402247	0.148209399	4.570575501	4.86E-06	1.09E-05	4744.823991	4210.693364	4734.586842	5254.71376	55185.77303	9237.704793	7970.043879	8621.913824	10694.60377	15304.68049	12645.18424	5989.563814	2505.795349	6563.526646	4220.218487	8910.344646	25997.54471	3667.185299	4410.439987	7193.934969	12244.44533	15177.21461	15983.68642	2484.275025	8941.54083	11803.46405	8252.024724	13302.57659	3454.32708	7663.509957	3067.982815	8223.224432	15586.69523	5560.484081	6436.950915	3184.040515	5198.122929	9130.608748	14196.24237	12765.53059	6795.919316	7986.50866	11660.78088
IL2RB	416.7779408	-0.642683139	0.142596733	-4.506997638	6.58E-06	1.45E-05	24.57927386	543.2425593	293.5070088	439.3373465	109.7659409	531.631374	439.7162791	842.4151725	254.3795513	259.0569881	181.1706213	328.311791	328.8984872	876.4957943	133.3422052	351.1390336	315.8898404	608.1325785	115.0363456	383.1599116	148.837074	1005.335869	301.3395932	137.3532518	326.9519741	1170.763643	518.820014	230.3476466	1218.481748	56.13944468	132.4020483	878.1394011	386.2134394	386.203998	473.3734631	1299.121264	140.2528952	297.3191508	241.1671867	374.5506878	293.9998373	1205.219064	145.9374446
FPR2	58.21264724	1.201572457	0.270336887	4.444722544	8.80E-06	1.90E-05	5.120682054	9.767846847	20.88626654	17.33439871	26.49522711	6.828292878	95.39607411	20.54671153	19.802001	44.44605187	26.25661179	261.1184452	23.98218135	26.61195241	42.99351478	50.60082143	0	17.12156373	3.210316622	6.995897262	58.84256413	181.9852276	22.20397002	4.390286587	21.17907525	390.2545475	427.263541	73.58327601	75.051412	2.854548035	184.5604309	446.180141	47.09919993	7.46803311	55.02800762	37.50743806	2.191451488	9.356197055	50.09753154	11.35002084	9.692302328	103.631663	1.895291489
TLR6	60.25772981	-0.72343325	0.163602864	-4.421886212	9.78E-06	2.07E-05	19.4585918	50.3419799	22.53518232	59.17605076	11.35509733	41.94522768	22.35845487	46.23010093	25.89492439	29.20740552	66.95436006	151.3976653	76.05777515	41.333458	56.07849753	46.00074675	18.91555931	53.90121916	38.52379947	36.0557782	27.69061842	93.6428841	25.37596574	33.8679251	33.09230507	119.4373348	49.09550005	47.98909305	63.27864149	11.41819214	44.13401609	35.55220247	31.39946662	40.54075117	51.05007936	79.78855005	34.51536093	20.79154901	104.8552986	22.70004169	40.38459303	81.87473929	120.3510095
TLR2	248.869562	0.675363218	0.154401205	4.374079969	1.22E-05	2.50E-05	71.68954875	134.4957374	371.555689	185.2987448	71.91561643	133.6394463	172.9053843	80.90267663	277.228014	121.9091708	156.2268401	882.8695312	306.2867162	121.1693152	301.5776979	217.736868	58.63823385	192.141993	118.2466623	113.548794	193.8343289	498.2508173	53.9239272	181.2561177	148.2535267	679.1262411	1096.023866	398.3094723	306.5825653	35.20609243	480.1245992	318.1922121	213.516373	70.4128836	323.5381653	300.0595045	129.2956378	137.2242235	171.2636543	82.693009	345.6921164	367.0049502	47.38228722
OLFM4	64088.55146	1.46102646	0.335985096	4.348485922	1.37E-05	2.78E-05	56367.44391	734.0912592	4215.72801	34.66879741	2865.26956	107.3017452	5687.990919	58787.99418	10399.09699	9334.94078	3968.686872	2276.068271	8208.07287	13158.76115	22546.04839	6975.246566	15648.84222	174970.3328	3.210316622	35594.04898	32629.93248	521.2198266	77196.85978	273.452136	251105.7346	35603.43623	11674.11377	221912.7637	44.14788941	38.06064046	140.4264148	487.0651739	222292.5239	17803.79093	421.6603957	48334.8125	212.5707943	47472.30428	8347.646824	10399.86196	1445.768431	54.96485994	38793.77384
IFNG	11.24449333	1.142069066	0.26459761	4.316248606	1.59E-05	3.19E-05	0	10.51921968	9.343856085	7.770592524	0	63.40557672	7.45281829	10.27335576	22.8484627	10.15909757	2.625661179	51.03292088	6.852051816	15.28771734	1.246188834	6.133432901	3.783111862	6.341319901	0	10.76291886	0	63.60648731	9.515987152	0	7.942153217	115.2709162	26.53810813	4.798909305	39.73310047	0	6.686972134	15.99849111	12.55978665	2.133723746	11.27079674	61.37580773	0.547862872	5.197887253	0	0	20.99998838	45.80404995	5.685874466
MUC12	8301.086457	-1.086128167	0.261447642	-4.154285578	3.26E-05	6.49E-05	596.047391	1021.115682	10280.44025	139.8706654	1464.807556	72.18481042	15337.90004	24599.55037	14173.66303	4146.181696	15033.22308	71.44608923	23220.23319	1962.489937	5986.068065	11843.65893	2508.203164	563.7433392	130.0178232	6279.086866	13660.1282	56.53909983	10591.2937	6435.532953	12453.29624	1941.551094	96.86409469	15375.70541	1339.643178	770.7279693	694.1077075	159.9849111	1205.739518	1989.697393	8099.724929	405.080331	11814.66283	1437.735614	9993.875012	38486.29925	12614.53148	665.3038255	667.1426041
IL33	1472.652054	0.944368815	0.230899901	4.089948988	4.31E-05	8.50E-05	1206.432692	4182.141196	936.0345243	267.1888352	306.587628	396.0409869	239.9807489	959.2745943	272.6583215	1476.878809	655.1024641	240.7052768	966.8245112	7483.620745	1664.908282	509.0749307	313.9982845	2437.60337	3454.300686	165.7489505	1270.30712	537.1214484	196.6637345	878.0573174	1452.090347	699.9583343	761.6437034	195.1556451	253.114566	683.1884963	1172.894912	103.1013872	125.5978665	8182.830564	702.7673262	4158.551951	217.5015602	3443.080516	718.8413246	1799.789019	883.6148956	246.1967685	7050.484338
TAFA3	2.215317126	1.054255385	0.263278979	4.004327986	6.22E-05	0.000121398	2.048272821	0	3.847470153	2.390951546	3.785032444	0	1.490563658	1.28416947	0	1.269887196	0	1.701097363	0.685205182	1.132423507	1.246188834	10.73350758	17.02400338	0.63413199	1.070105541	1.076291886	1.730663651	0	9.515987152	1.881551395	0	1.388806219	0	0	1.471596314	0	6.686972134	8.888050618	9.419839985	2.133723746	1.325976087	2.045860258	1.095725744	3.118732352	2.330117746	4.864294647	8.076918607	4.007854371	0
APOA1	29.97637259	1.366587355	0.352300953	3.879033948	0.000104872	0.000198963	2.048272821	6.010982675	8.794217492	7.770592524	64.34555155	0	11.92450926	16.69420311	7.616154232	2.539774393	1.312830589	8.505486813	13.70410363	1.69863526	4.984755336	10.73350758	94.57779654	1.90239597	3.745369393	7.534043205	25.95995476	0	218.8677045	3.763102789	2.647384406	16.66567463	0	75.18291245	3.433724732	6.660612081	1.337394427	49.77308346	21.97962663	4.267447491	6.629880436	0	1.643588616	2.079154901	9.320470983	8.107157745	145.3845349	124.8160361	36.01053829
GFI1	143.8703738	-0.673923719	0.186975642	-3.604339645	0.000312948	0.000577531	9.217227696	133.7443645	39.02434012	64.55569174	109.7659409	253.6223069	56.641419	118.1435913	97.48677417	55.87503664	273.0687626	358.0809948	52.0755938	116.6396212	28.66234318	81.26798593	28.37333896	89.41261061	11.77116095	32.28875659	117.6851283	533.5877547	285.4796146	13.79804356	137.6639891	233.3194448	151.2672164	100.7770954	73.57981568	36.15760844	46.80880494	607.9426623	163.2772264	142.959491	82.21051741	110.4764539	24.65382924	79.00788624	61.74812026	34.05006253	59.76919769	300.5890778	29.37701808
SIRPG	60.85625393	-0.567381071	0.158164186	-3.587291705	0.00033413	0.000611067	2.048272821	138.2526015	51.11638917	102.8109165	11.35509733	125.835683	49.18860071	79.61850716	112.7190826	48.25571346	11.8154753	86.7559655	37.0010798	100.2194804	13.70807718	56.73425433	66.20445758	112.2413623	8.560844327	43.05167546	31.15194572	146.6482902	38.06394861	7.526205578	54.27138032	219.4313826	47.76859464	14.39672792	129.9910077	1.903032023	49.48359379	90.65811631	113.0380798	55.47681739	88.1774098	183.4454698	15.88802329	43.66225292	48.93247266	32.42863098	17.76922093	144.855308	14.21468617
IL6	153.2375643	0.878003594	0.253274116	3.466613995	0.000527058	0.000930372	23.55513745	43.57962439	21.98554373	11.35701984	215.7468493	29.26411233	2717.297549	213.1721321	19.802001	86.35232935	111.5906001	358.9315435	36.31587462	71.34268093	155.1505098	237.6705249	15.13244745	14.58503577	12.84126649	53.27644838	84.8025189	307.4313553	50.75193148	37.00384409	54.27138032	108.3268851	392.7640004	294.333104	394.3878121	8.563644104	223.3448693	289.7504502	72.21877322	24.53782307	319.560237	11.59320813	12.60084605	82.12661859	124.6612994	50.26437802	16.15383721	131.6866436	15.16233191
ALOX15	67.0161004	0.81199492	0.24347909	3.334967785	0.000853093	0.001467609	5.120682054	23.29255787	48.36819621	87.26973142	185.4665898	84.86592576	34.28296413	8.989186292	319.8784777	39.36650309	10.50264471	13.6087789	3.426025908	36.80376397	16.82354926	104.2683593	39.72267455	58.34014309	171.2168865	11.30106481	143.645083	22.96900931	66.61191007	24.46016813	10.58953762	2.777612438	17.24977029	1.599636435	11.77277051	295.9214796	18.72352198	21.33132148	40.8193066	59.74426488	30.49745001	359.3894519	248.7297439	2.079154901	101.3601219	4.864294647	8.076918607	195.2397629	39.80112126
CCL2	456.9592738	-0.514427702	0.16094727	-3.196249935	0.001392265	0.002355247	119.8239601	99.93258697	255.5819459	120.7430531	507.1943475	101.4489228	886.8853765	383.9666716	303.1229384	293.3439424	287.5098991	1018.95732	565.2942748	573.5725062	370.1180837	525.9418712	177.8062575	261.8965119	128.9477177	258.3100528	344.4020665	1531.856236	203.0077259	161.1862361	203.8485992	716.624009	656.8181763	619.0593004	650.9361027	97.05463317	2767.069069	565.2800193	405.0531194	429.9453347	482.6552957	355.2977314	193.3955938	121.6305617	743.3075609	79.4501459	218.0768024	703.0921667	88.13105423
BPI	8.496119827	0.657289153	0.207652065	3.165338878	0.001549024	0.00255652	0	13.52471102	9.343856085	1.195475773	18.92516222	1.950940822	11.92450926	10.27335576	3.046461693	2.539774393	1.312830589	2.551646044	16.44492436	5.662117534	6.854038588	6.133432901	15.13244745	6.341319901	4.815474934	2.690729716	6.922654604	12.36792809	3.171995717	1.254367596	9.26584542	9.721643533	9.288337847	7.998182175	3.924256836	2.854548035	24.07309968	15.99849111	6.279893323	8.534894982	14.58573696	2.727813677	8.765805951	5.197887253	16.31082422	1.621431549	9.692302328	8.015708741	3.790582978
C3	6316.062355	-0.632089077	0.206149935	-3.066161896	0.002168259	0.003493306	371.7615171	3335.344012	3494.602176	14473.62518	1646.489113	4292.069809	3683.182799	6059.99573	9118.059846	1733.396023	456.8650451	2430.017583	13421.7991	5994.483834	10208.15583	2111.434276	7976.69136	7761.775559	1359.034037	5634.926172	1123.200709	3879.995726	3565.323186	689.2749942	3906.215691	2483.185519	2408.333313	4744.521666	8235.543503	405.3458209	16308.18764	10272.8089	4323.706553	8102.815924	8032.100148	5577.015063	6460.398986	9664.951557	12623.41289	956.6446139	3020.767559	11287.83556	573.3256754
COLEC11	40.57225365	-0.620214252	0.203802148	-3.043217441	0.002340631	0.003712095	13.31377334	5.259609841	61.55952244	20.32308814	15.14012978	0.975470411	29.81127316	14.12586417	21.32523185	38.09661589	14.44113648	7.654938132	15.07451399	14.72150559	28.03924877	15.33358225	96.46935247	8.243715872	40.12895778	31.21246471	13.84530921	14.13477496	145.911803	73.38050439	15.88430643	1.388806219	87.57575684	4.798909305	1.962128418	30.44851237	21.39831083	17.77610124	72.21877322	8.534894982	17.90067718	4.773673935	22.46237775	27.02901371	129.3215349	9.728589294	88.84610467	40.07854371	4.738228722
TTBK1	104.2403346	0.640026995	0.212412685	3.013129816	0.002585683	0.004068943	60.42404823	104.440824	67.05590838	92.6493724	166.5414275	11.70564493	144.5846748	172.078709	33.51107862	90.16199094	9.189814125	7.654938132	32.20464353	103.6167509	46.10898686	10.73350758	64.31290165	11.41437582	178.7076253	51.66201055	29.42128207	8.834234349	675.6350878	98.46785631	80.74522437	22.2208995	3.98071622	65.58509384	18.14968787	138.9213377	25.41049411	5.332830371	28.25951996	36.27330368	26.51952174	66.14948167	107.9289858	83.16619604	117.6709462	38.91435718	104.9999419	97.33360615	22.74349787
IL1RL1	39.99245536	-0.577937051	0.205370633	-2.814117298	0.004891138	0.007465421	5.120682054	227.6659688	16.4891578	16.13892293	3.785032444	13.65658576	5.962254632	46.23010093	13.70907762	20.31819514	73.518513	30.61975253	21.24136063	95.12357458	19.93902135	41.40067208	1.891555931	27.26767558	12.30621372	2.690729716	96.91716446	19.43531557	25.37596574	5.644654184	11.91322983	9.721643533	7.96143244	14.39672792	36.29937574	1.903032023	16.04873312	51.55069359	53.37909325	37.34016555	9.944820654	17.04883548	16.43588616	23.91028136	27.96141295	27.56433633	16.15383721	42.3687462	11.37174893
ADIPOQ	74.8544206	-2.069856076	0.769253313	-2.690734042	0.007129501	0.010706527	0	0	0	23.90951546	0	0	0	0	1.523230846	0	0	0	13.01889845	31.70785819	13.70807718	1.533358225	0	1.26826398	0	0	0	0	0	0	0	0	0	1.599636435	1.962128418	0	0	79.99245557	0	0	4.640916305	10.22930129	0	1.039577451	695.5401471	0	0	1.717651873	0
FCN2	0.300618647	-1.183263472	0.552482809	-2.141719985	0.032216022	0.044188192	0	0	0	0	0	0	0	0	1.523230846	0	0	0	0	0	0.623094417	1.533358225	0	0	2.140211082	0	0	0	0	0	0	0	1.326905407	0	0	0	0	0	0	0	0	0	0	0	0	0	0	0	0
[truncated: 646 more columns]
