# Supplementary material for: Identification and Validation of a Macrophage Phagocytosis-Related Gene Signature for Prognostic Prediction in Colorectal Cancer (CRC)
Source: Curr Issues Mol Biol. 2025 Sep 29;47(10):804. doi: 10.3390/cimb47100804 (PMC12562277; doi:10.3390/cimb47100804)
Supplement: Supplementary file 1 [file cimb-47-00804-s001.zip › Supplementary Table S3.csv]

	ID	Description	GeneRatio	BgRatio	pvalue	p.adjust	qvalue	geneID	Count
hsa05150	hsa05150	Staphylococcus aureus infection	2023/5/18	96/8216	1.49E-06	7.45E-05	5.51E-05	C1QA/IL10/FCGR2B/FPR2/C3	5
hsa05142	hsa05142	Chagas disease	2023/5/18	102/8216	2.01E-06	7.45E-05	5.51E-05	C1QA/IL10/CCL3/CCL2/C3	5
hsa05152	hsa05152	Tuberculosis	2023/5/18	180/8216	3.25E-05	0.000800443	0.000592077	SPHK1/IL10/FCGR2B/TLR1/C3	5
hsa04666	hsa04666	Fc gamma R-mediated phagocytosis	2023/4/18	97/8216	4.92E-05	0.000820866	0.000607184	SPHK1/FCGR2B/PTPRC/HCK	4
hsa04061	hsa04061	Viral protein interaction with cytokine and cytokine receptor	2023/4/18	100/8216	5.55E-05	0.000820866	0.000607184	IL10/CCL3/IL2RB/CCL2	4
hsa05144	hsa05144	Malaria	2023/3/18	50/8216	0.00016229	0.00200158	0.001480543	CD36/IL10/CCL2	3
hsa05133	hsa05133	Pertussis	2023/3/18	76/8216	0.000561707	0.00593805	0.004392299	C1QA/IL10/C3	3
hsa04062	hsa04062	Chemokine signaling pathway	2023/4/18	192/8216	0.000684019	0.006327175	0.00468013	DOCK2/HCK/CCL3/CCL2	4
hsa04610	hsa04610	Complement and coagulation cascades	2023/3/18	86/8216	0.000806576	0.00663185	0.004905494	C1QA/VSIG4/C3	3
hsa04380	hsa04380	Osteoclast differentiation	2023/3/18	128/8216	0.002539935	0.018795518	0.013902801	TREM2/FCGR2B/SIRPG	3
hsa05322	hsa05322	Systemic lupus erythematosus	2023/3/18	136/8216	0.003017532	0.020299763	0.015015472	C1QA/IL10/C3	3
hsa04060	hsa04060	Cytokine-cytokine receptor interaction	2023/4/18	295/8216	0.00334415	0.02062226	0.015254018	IL10/CCL3/IL2RB/CCL2	4
hsa04145	hsa04145	Phagosome	2023/3/18	152/8216	0.004131033	0.023515112	0.017393824	CD36/FCGR2B/C3	3
